# Supplementary material for: Neutral-Axis Ti3C2Tx/GO Sandwich Sensor with Bending Immunity and Deep Learning Tactile Recognition
Source: Sensors (Basel). 2026 Apr 17;26(8):2471. doi: 10.3390/s26082471 (PMC13120495; doi:10.3390/s26082471)
Supplement: Supplementary file 1 [file sensors-26-02471-s001.zip]

Archive with 1 entries (1 files):
- sensors-4246904-supplementary.pdf
